# Supplementary material for: Diagnostic Yield of Genetic Disorders in Children with Hip Dysplasia Mimicking Bilateral Legg-Calvé-Perthes Disease
Source: Diagnostics (Basel). 2026 Jul 22;16(14):2293. doi: 10.3390/diagnostics16142293 (PMC13409581; doi:10.3390/diagnostics16142293)
Supplement: Supplementary file 1 [file diagnostics-16-02293-s001.zip]

Archive with 1 entries (1 files):
- diagnostics-4279073-supplementary.pdf
